# Supplementary material for: Efficacy and Tolerability of Perampanel in Brain Tumor-Related Epilepsy: A Systematic Review
Source: Biomedicines. 2023 Feb 21;11(3):651. doi: 10.3390/biomedicines11030651 (PMC10045654; doi:10.3390/biomedicines11030651)
Supplement: Supplementary file 1 [file biomedicines-11-00651-s001.zip]

Archive with 1 entries (1 files):
- biomedicines-2203038-supplementary.pdf
